# Supplementary material for: New Insights into Hemopexin-Binding to Hemin and Hemoglobin
Source: Int J Mol Sci. 2022 Mar 30;23(7):3789. doi: 10.3390/ijms23073789 (PMC8998376; doi:10.3390/ijms23073789)
Supplement: Supplementary file 1 [file ijms-23-03789-s001.zip]

Archive with 1 entries (1 files):
- ijms-1642826-supplementary.pdf
